# Supplementary material for: From perfusion to pathology: using echocardiography to characterize a vascular, cystic atrial myxoma
Source: Eur Heart J Case Rep. 2026 Apr 9;10(4):ytag254. doi: 10.1093/ehjcr/ytag254 (PMC13130943; doi:10.1093/ehjcr/ytag254)
Supplement: ytag254_Supplementary_Data [file ytag254_supplementary_data.zip]

Archive with 4 entries (4 files):
- myxoma 1.mp4
- myxoma 2.mp4
- myxoma 3.mp4
- myxoma 4.mp4
